# Supplementary material for: EASIX as a moderately effective prognostic marker for mortality in severe acute pancreatitis: a retrospective study
Source: Front Med (Lausanne). 2026 Jul 7;13:1854703. doi: 10.3389/fmed.2026.1854703 (PMC13386221; doi:10.3389/fmed.2026.1854703)
Supplement: Supplementary file 3 [file Table_1.XLSX]

## Sheet: 11.7
NUM		SEX	Age	T	HR	SBP	DBP	EASIX	Outcome	28-Day Outcome	ICU Stay	Total stay	HGB	WBC	PLT	TB	Etiologu	shock	Respiratoryfailure	Renal Failure	ApacheII	LDH	PT	PCT	Duration of Mechanical Ventilation( h )	Cr	SOFA
1		1	62	36.7	110	138	80	8.26	0	0	8	34	137	7.14	76	22.6	2	1	1	0	15	597	13.1	1.49	216	1.05	14
3		1	67	36	70	133	70	16.84	1	1	16	23	98	6.9	22	18	1	1	1	0	19	390	19.9	24.13	384	0.95	9
5		0	40	36.5	120	132	62	13.04	1	1	2	2	81	5.59	136	15	8	1	1	0	15	558	13.2	2.57	48	3.18	12
6		1	20	36.9	140	140	99	1.37	0	0	6	6	112	24.36	312	19.5	7	1	1	0	20	403	12.4	0.51	792	1.06	8
7		1	34	36	132	144	54	1.99	0	0	25	30	213	5.52	270	20.1	7	1	1	0	8	250	20.5	1.11	48	2.15	12
8		0	51	38	120	123	63	1.09	1	1	16	16	84	12.74	148	10.6	7	1	1	0	10	348	12	2.55	384	0.46	7
9		0	33	36	123	94	44	0.27	0	0	108	112	58	5.3	211	8.7	7	1	1	0	19	122	14.9	8.02387	264	0.46	10
10		1	45	38	118	116	74	1.15	0	0	7	102	77	6.42	291	6.5	7	1	1	0	21	260	15.6	0.23	48	1.29	9.79827
11		1	53	38.1	123	107	84	6.27	0	0	17	41	122	11.8	165	22.5	7	1	1	0	17	1577	12.1	0.36	288	0.66	10
12		1	48	37.4	109	162	97	0.61	0	0	79	79	71	12.68	611	7.2	7	1	1	0	9	300	12.1	3.34	816	1.23	8
14		0	26	38.4	143	106	60	6.84	0	0	5	44	74	11.52	98	12.4	1	0	1	0	7	911	13.2	0.87	1152	0.74	10
15		1	47	37.4	128	113	64	2.07	1	1	5	9	153	11.59	97	39.8	8	0	1	0	19	377	13.8	8.02387	120	0.53	12
16		0	73	36.4	93	138	81	7.33	1	1	11	12	110	6.35	18	12.2	1	1	1	0	21	212	20.1	7.16	264	0.62	9
17		0	48	36	74	131	74	0.36	0	0	12	18	118	3.82	190	8.1	5	1	0	0	26	133	13.3	8.02387	288	0.51	8
18		1	19	37.8	150	125	78	2.07	0	0	41	67	196	10.14	132	40.2	1	1	1	0	12	169	18.6	0.14	864	1.62	10
20		1	41	37.6	122	118	68	0.38	0	0	73	75	78	7.58	324	10.8	1	1	1	0	15	210	16.2	0.05	72	0.59	10
23		1	52	36.7	110	167	89	1.41	0	0	2	33	122	9.37	152	20.7	1	0	0	0	7	229	13	0.42	24	0.94	9
24		0	48	36.5	131	142	72	128.23	1	1	8	8	74	12.56	89	20.6	5	1	0	1	30	2330	14.4	10.78	192	4.9	10
26		1	43	36.6	118	140	78	23.79	0	0	4	20	207	13.84	124	42.3	1	0	1	1	18	1387	13.5	8.21	96	2.13	9
27		0	60	38.3	96	156	72	2.27	0	0	17	27	162	13.43	173	23	1	1	1	0	21	445	15.1	0.47	168	0.88	11
28		1	48	36.3	125	125	73	2.46	1	1	6	6	204	18.87	165	6	1	0	1	0	28	520	15.8	2.17	144	0.78	9
29		0	51	37.1	115	106	65	6.76	0	0	20	38	126	13.45	107	12	1	1	1	0	26	598	13.5	2.64	288	1.21	11
30		1	40	38	162	178	105	52.73	0	0	18	48	123	11.33	42	28.2	1	0	1	0	20	1461	15.1	8.02387	192	1.52	13
31		1	52	37.5	129	105	63	18.85	1	1	19	19	87	19.05	134	16	7	1	1	1	28	742	13.8	34.35	456	3.4	9
32		1	35	36.2	103	100	70	2.77	0	0	17	17	114	9.33	38	27.4	7	0	0	0	16	135	12.7	0.09	0	0.78	9
33		1	47	35.7	102	89	40	0.53	0	0	2	19	109	7.52	403	13.1	1	1	0	0	12	298	15	0.1	48	0.71	7
35		0	35	37.2	84	106	69	0.99	0	0	6	20	96	14.35	163	16.2	7	1	0	0	10.5	311	14.9	0.28	168	0.52	7
36		1	47	36.9	137	136	75	3.58	0	0	11	23	171	7.2	156	22.4	1	0	1	0	13	568	12.4	5.09	96	0.98	8
37		1	46	36.1	80	87	53	1.07	0	0	6	7	103	5.49	95	8.2	5	1	1	0	22	117	23	33.82	72	0.87	12
39		0	48	38	116	123	59	6.23	1	1	12	17	119	12.5	164	28.5	7	1	1	0	25	1642	11.7	0.89	264	0.62	10
40		1	49	37	128	144	77	1.59	0	0	10	20	95	9.51	97	13.1	7	1	0	0	16	224	16	1.3	456	0.69	9
41		0	60	40.5	138	66	42	1.17	0	0	27	29	165	15.73	285	11.8	1	1	1	0	27	469	12.3	2.07	213.126	0.71	10
45		1	40	36.6	85	148	88	10.25	0	0	41	41	88	20.73	335	6	7	1	1	1	16	436	13.5	2.16	840	7.87	10
46		1	36	39	102	108	50	3.75	0	0	33	33	69	6.03	235	74	1	1	0	0	31	380	17	2.1	552	2.32	12
47		0	41	38.2	133	131	85	0.51	0	0	24	37	92	15.15	216	9	1	0	1	0	20	268	12.4	0.72	936	0.41	8
48		1	29	36	140	123	68	0.92	0	0	38	81	75	3.71	133	29.6	7	1	1	0	23	167	16.4	14.7	192	0.74	12
49		0	27	36	116	149	74	19.68	0	0	31	28	158	9.46	63	5.7	1	1	1	1	25	1044	20.8	8.22	672	1.19	17
50		0	62	36.8	92	108	67	0.22	0	0	3	17	117	16.43	446	12.1	7	0	0	0	11	141	13.4	0.26	48	0.69	8
51		1	45	36.5	84	114	68	0.41	0	0	2	18	112	37.17	542	23.8	7	0	0	0	21	270	14	0.3	48	0.83	9
52		0	60	36.7	83	109	58	0.48	0	0	2	18	11	30.29	370	5.5	5	0	0	0	13	372	29.3	0.42	0	0.48	4
53		1	42	36.8	98	138	87	270.36	1	1	16	16	107	13.73	58	429.7	5	1	1	1	19	2265	14.5	13.7	384	6.92	17
54		1	29	38.5	179	120	58	26.02	0	0	74	105	135	23.25	144	35.1	7	1	1	0	14	820	15.2	3.12	744	4.57	14
55		1	36	38.5	128	137	87	2.77	0	0	42	42	180	11.24	104	18.8	7	0	0	0	24	439	16.1	1.38	216	0.66	5
56		0	53	36	141	95	64	1.06	1	1	2	9	92	9.42	217	16.2	5	1	1	0	25	444	13.9	0.24	192	0.52	10
59		1	46	37.4	127	100	78	740.43	1	1	18	18	105	19.17	38	239	7	1	1	0	19	6427	21.2	24.71	576	4.38	20
60		0	61	38.5	137	89	55	0.98	0	0	1	32	97	20.47	148	96.2	5	1	1	1	26	207	13.2	8.02387	96	0.7	16
62		0	69	36.9	152	129	77	2.53	1	1	9	9	77	11.94	95	18.2	5	1	1	0	10	531	17.6	1.44	216	0.45	10
67		0	63	36.5	74	134	68	0.08	0	0	3	9	60	9.73	609	11	7	0	1	0	17	105	15.4	0.15	48	0.45	9
68		0	78	37.2	105	141	55	1.03	0	0	23	31	117	13.27	494	125	5	1	1	0	16	290	16.9	0.23	144	1.75	10
70		0	65	36.8	126	170	81	21.98	0	0	36	36	136	18.27	98	15.7	7	1	1	0	26	1076	14.8	0.59	864	2	13
71		0	59	37.3	126	82	50	17.83	0	0	20	76	162	16.03	181	75.1	1	1	1	0	21.5	1309	20.6	0.12	240	2.47	14
72		0	51	36.7	128	135	57	0.35	0	0	57	57	94	11.75	216	10.5	7	0	0	0	20.5	169	13.5	0.2	48	0.45	5
73		0	27	36.8	91	145	83	3.56	0	0	6	12	123	13.93	73	7.2	7	1	0	0	13	696.389	12.9	0.41	48	0.37	11
75		1	74	36	138	67	46	3.31	1	1	1	1	84	4.83	107	23.2	7	1	1	0	19.6636	696.389	16.3	8.02387	24	0.51	11
76		1	54	38.2	158	135	92	7.23	0	0	19	57	191	14.37	123	15.6	8	1	1	1	17	582	16.3	1.85	168	1.53	15
77		1	30	36.7	134	137	54	30.72	0	0	34	34	142	10.35	151	37.2	1	1	1	0	15	1057	14.4	1.21	96	4.39	13
79		1	50	37.4	1116	160	99	4.45	0	0	13	22	114	10.09	70	18.5	7	1	0	1	19	451	12	1.72	168	0.69	15
80		1	54	36.7	127	125	82	1.78	0	0	7	18	164	11.33	264	12.9	1	1	1	0	20	799	10.8	25.99	96	0.59	10
81		0	34	36	111	133	77	2.87	0	0	15	25	111	13.09	174	19.9	1	1	0	0	16.5	1075	13.6	0.44	312	0.46	8
82		0	64	36	82	118	58	6.55	1	1	20	20	62	10.99	207	17.7	7	1	1	1	20	493	16.2	4.11	480	2.75	14
83		1	26	37.9	152	147	82	1.39	0	0	55	55	90	13.82	615	20.3	1	1	0	0	21	645	15.6	1.95	504	1.32	10
84		0	53	36.6	108	113	72	9.14	1	1	22	22	72	22.75	139	10.5	8	1	1	1	25	476	16.4	3.02	528	2.67	14
85		1	55	37.2	115	105	65	15.42	0	0	16	20	160	14.1	132	30.5	1	0	1	0	21	684	12.8	2.76	264	2.98	12
86		1	31	37.8	155	133	61	5.18	0	0	53	54	174	9.4	206	14.1	1	0	1	0	25	521	15.8	3.08	1272	2.05	11
87		1	36	37.5	146	119	77	62.06	1	1	17	17	156	25.13	61	188.9	7	1	1	1	17	902	14.8	9.08	288	4.2	9
89		0	30	37.8	89	124	81	0.72	0	0	5	13	109	11.47	291	14.8	7	1	0	0	12	357	13.8	0.06	48	0.59	7
91		1	25	37.8	112	124	77	46.57	0	0	18	57	109	8.78	121	111.1	1	0	1	0	28	1221	19.1	8.02387	456	4.62	12
92		1	42	36.5	97	155	89	2.66	1	1	2	2	82	4.92	76	29.6	1	1	1	0	21.5	351	93	1.05	48	0.58	12
94		0	70	36.7	77	104	57	14.19	1	1	1	1	139	25.94	201	34	7	1	1	1	19.6636	798	39.3	8.02387	24	3.57	15
95		1	51	36.1	99	96	60	17.97	0	0	4	7	101	8.17	6.96	10.7	1	0	0	0	18	201	11.9	0.18	48	0.62	11
97		0	49	40.1	164	94	44	3.13	0	0	3	33	160	15.5	239	19.7	1	1	1	0	37	743	18.3	3.62	648	1.01	10
98		0	34	36.8	100	122	74	27.73	0	0	48	48	75	17.08	159	10.5	7	1	1	0	34	876	13.4	9.92	1152	5.03	13
99		0	81	36.6	73	152	67	8.4	0	0	9	23	138	26.85	104	19.9	5	1	0	0	19	392	13.1	1.06	144	2.23	12
101		0	72	36.5	92	99	39	0.97	0	0	25	38	152	12.14	201	17.6	5	1	1	0	25	279	13.9	0.78	600	0.7	10
103		0	45	36	85	101	54	0.82	0	0	12	34	122	24.89	215	16.8	5	1	1	0	15	325	13	0.21	48	0.54	10
104		0	63	39.9	170	168	92	23.35	0	0	4	11	169	14.42	138	23.6	1	1	1	0	41	1187	13.6	15.67	96	2.71	13
105		1	59	37	87	149	89	0.58	0	0	3	10	144	5.23	129	7.7	1	0	0	0	5	179	11.2	0.07	0	0.42	5
106		0	68	36.5	135	94	63	2.03	1	1	2	2	170	19.25	172	25.9	1	1	1	1	30	308	14.2	1.52	48	1.13	14
107		0	21	38	110	140	84	47.89	0	0	76	76	85	5.8	239	13.9	1	1	1	1	12	1984	13.9	8.02387	840	5.77	13
108		1	42	38.8	118	129	100	5.31	0	0	16	29	74	13.43	119	17.4	1	1	0	0	23	607	13.5	1.52	624	1.04	9
110		1	30	39.7	152	101	52	10.37	0	0	28	28	216	18.5	348	32.7	1	1	0	1	23	976	13.6	77.27	168	3.7	14
111		0	85	36.8	61	139	64	64.84	0	0	43	45	107	12.78	69	27.1	5	1	1	1	20	791	15.2	32.22	360	5.66	16
112		1	65	36.3	109	105	74	9.9	0	0	9	40	118	6.52	88	23.5	5	0	1	1	21	1100	13.2	0.93	48	0.79	16
113		1	59	36.5	112	128	63	13.03	1	1	27	27	99	6.6	198	18.9	7	1	1	1	25	760	15.6	81.33	648	3.39	13
114		1	30	37	91	119	59	8.5	0	0	10	21	150	17.89	199	106.4	5	1	1	0	15	476	12.3	13.4	96	3.55	16
115		0	26	39.3	167	81	48	2.43	0	0	21	22	153	14.24	245	18.4	7	0	1	1	30	834	12.8	34.99	408	0.71	12
117		1	50	38.5	148	115	99	167.85	0	0	15	15	185	14.31	70	115.8	1	0	1	1	32	1797	15.9	92.56	216	6.54	18
119		1	27	37	133	155	80	3.49	0	0	50	59	103	33.87	263	37.2	1	1	1	0	13	724	13.4	0.19	1008	1.27	8
121		1	25	36.5	114	149	93	0.1	0	0	83	83	67	11.91	395	13.3	7	0	0	0	11	137	14	1.89	0	0.29	10
122		0	58	36.6	121	159	135	2.74	0	0	3	42	86	8.58	113	68.8	1	0	0	0	21	570	13.8	8.02387	312	0.54	10
123		0	41	36	100	109	52	2.01	0	0	11	28	99	23.72	221	12.1	1	0	0	0	20	1061	16	0.36	72	0.42	8
124		1	49	36.2	129	136	84	36.24	1	1	17	17	79	10.53	203	226	1	1	1	1	20	613	17.4	8.02387	408	12	10
125		1	40	36.2	102	144	70	30.96	0	0	3	16	158	16.41	108	56	7	0	1	0	23	651	14.2	0.07	48	5.14	14
126		1	36	36.3	122	123	96	5.63	0	0	30	62	172	13.59	161	30.6	1	1	1	0	20	450	13.7	2.24	696	2.01	12
127		1	53	36.8	100	119	61	10.6	0	0	71	71	84	17.57	207	19.9	2	1	1	1	17	567	17	5.11	1512	3.87	13
129		1	52	36.4	144	104	69	15.96	0	0	6	14	149	16.84	69	211.8	7	1	1	0	13	1678	12.5	0.65	72	0.66	16
132		1	42	36.5	77	105	73	1.63	0	0	4	10	168	8.35	118	28.5	5	0	0	0	9	175	12.7	0.03	48	1.1	10
133		1	51	36.8	92	129	72	0.59	0	0	10	17	138	24.01	177	17.6	1	1	1	0	5	215	15.1	1.11	168	0.49	10
135		1	41	37	89	148	85	0.19	0	0	18	26	86	13.44	200	4.8	7	1	1	0	11	6.4	16.1	1.15	72	5.87	11
138		1	30	36.5	116	111	47	9.67	0	0	27	66	50	19.01	130	10.2	1	1	1	0	22	394	19.2	1.42	264	3.19	12
139		0	28	37	110	146	88	1.23	0	0	6	14	132	9.05	104	11.7	1	0	0	0	10	218	13.7	0.34	0	0.59	5
141		0	48	36	104	125	75	0.13	0	0	5	17	85	6.1	283	9.6	8	0	0	0	17	85	15.4	0.07	48	0.42	15
142		1	46	39	170	107	55	7.68	0	0	32	34	182	8.57	123	28	7	1	1	1	35	739	14.9	57.04	720	1.28	7
143		0	51	37	142	100	77	5.29	1	1	13	22	163	22.57	96	14.7	7	1	1	1	27	528	15.1	4.73	408	0.96	14.7983
144		1	41	36.7	113	171	103	19.16	1	1	22	22	155	11.93	190	58.1	1	1	1	1	28	819	14.6	13.75	528	4.45	15
145		0	50	37.7	123	131	84	14.59	1	1	16	16	118	10.08	90	13.2	7	1	1	1	11	754	16.6	4.68	384	1.74	16
146		1	52	38.3	102	122	87	1.28	0	0	46	46	77	24.64	228	37.3	8	0	1	0	26	526	13	2.24	96	0.55	9
148		0	22	36.3	97	119	84	0.89	0	0	2	3	87	5.81	230	13.6	7	0	0	0	10	383	12.8	0.07	0	0.53	4
150		1	42	38.5	109	121	69	167.9	0	0	4	17	159	11.69	159	39.2	7	0	0	1	13	8708	18.4	22.3	0	3.07	9
152		1	29	36.3	114	104	56	22.05	0	0	4	10	133	18.32	188	31.6	2	1	0	0	18	1508	14.9	1.88	48	2.75	11
154		1	56	36.5	140	131	94	2.79	1	1	8	8	73	17.26	112	87.8	7	0	1	0	20	228	17.4	1.528	168	1.37	9
155		1	37	36	118	147	78	0.21	0	0	20	22	81	9.27	344	8.4	7	1	1	0	23	164	15.9	0.31	72	0.44	9
157		1	48	36.5	128	115	68	0.26	0	0	18	57	76	15.52	240	12	5	1	1	0	9	155	15.1	0.07	168	0.4	10
161		1	33	37.2	95	115	66	2.28	0	0	3	10	137	7.29	123	83.8	5	0	0	0	13	310	14.9	0.19	0	0.9	7
162		0	41	36.5	86	166	87	0.54	0	0	9	14	96	7.02	213	23.8	5	0	0	1	25	191	15	1.33	48	0.6	13
164		1	39	36	137	115	86	13.46	0	0	8	31	204	24.87	83	9.1	1	1	1	0	17	923	10.9	23.37	144	1.21	8
166		1	29	38.9	130	85	47	54.45	1	1	21	22	40	38.89	57	9.1	7	1	1	1	33	590	25.9	8.02387	624	5.26	9
167		1	41	37.4	121	135	85	39.74	0	0	29	50	79	17.03	163	50.7	1	1	0	0	27	1183	12.7	6.2	288	5.48	12
168		0	23	38.5	126	116	65	3.31	1	1	28	28	145	18.48	96	1.8	1	1	0	0	32	540	12.2	1.76	192	0.59	11
169		1	48	36.5	90	134	102	0.79	0	0	3	44	110	8.44	190	18.8	1	0	0	0	16	234	15.3	0.42	72	0.64	8
170		1	83	36.5	132	102	50	6.1	1	1	11	24	84	14.4	56	11.2	7	1	1	1	22	222	15.9	1.7	96	1.54	13
171		1	67	37.8	98	146	70	5.32	1	1	19	19	90	16.84	181	15.8	7	1	1	1	22	635	16.3	1.06	456	1.52	14
172		1	39	39	126	137	66	16.77	1	1	17	17	134	11.68	132	16.4	7	1	0	1	21	1658	15	1.99	504	1.33	13
173		0	12	37.4	168	112	67	42.56	0	0	37	37	124	14.53	42	14.1	1	1	1	1	30	873	28.7	1.57	168	2.05	18
174		1	47	36.2	91	106	73	0.67	0	0	8	11	111	15.77	194	10.4	7	1	0	0	10	154	14.7	8.02387	96	0.85	9
175		1	47	36	115	96	55	61.09	1	1	1	1	158	13.22	77	22.6	1	1	1	1	33	1454	13.5	60.77	24	3.24	18
176		1	39	37	162	173	95	34.63	0	0	81	82	145	7.86	112	48.1	1	1	1	1	24	1099	16.2	42.02	72	3.53	13
178		1	49	36.5	89	154	81	28.88	0	0	16	16	158	16.55	233	12.4	7	0	1	1	26	1836	14.8	18.22	72	3.67	9
179		1	42	37	131	123	75	16.11	0	0	26	28	54	25.43	219	16.2	7	1	1	1	28	432	17	18.71	672	8.17	10
180		0	35	38.5	139	134	64	3.31	0	0	110	257	89	10.94	60	17.8	1	1	1	0	18	474	11.6	0.78	480	0.42	9
182		1	47	36.9	124	142	67	2.7	0	0	18	21	59	10.32	184	13.5	2	1	0	0	16.5	556	16.3	3.84	48	0.89	8
186		1	31	36.2	112	119	73	6.07	0	0	8	13	132	9.57	177	12.2	1	1	1	0	18	704	12.6	7.24	144	1.53	11
188		1	54	36.4	72	174	76	0.35	0	0	3	18	114	6.26	204	4.2	7	1	0	0	17	175	12.8	0.03	72	0.41	9
190		1	47	37	88	133	71	12.96	0	0	31	56	72	11.56	109	82.2	1	1	1	1	19	313	15	9.12	744	4.51	17
191		1	45	38.6	144	94	79	0.68	1	0	56	57	153	16.75	222	9.4	7	1	1	1	33	158	10.1	84.63	648	0.95	11
192		0	46	37.2	112	119	73	6.63	0	0	36	36	59	9.05	114	22.5	7	1	0	0	15	689	14.1	1.25	504	1.1	10
193		1	55	37.1	115	114	94	3.64	0	0	20	20	131	23.03	119	20.3	7	1	1	0	8	461	11.4	1.09	360	0.94	9
194		0	78	37.6	159	154	111	2.17	0	0	23	25	131	15.91	170	36.8	5	1	1	1	19.5	366	13.2	0.46	240	1.01	13
196		1	76	36	92	146	75	1.17	0	0	5	24	103	5.2	214	129.2	7	0	1	0	24	471	13.6	8.02387	72	0.53	12
197		1	53	37.5	130	125	81	7.38	0	0	7	14	152	11.36	129	38.5	1	1	1	0	11	450	19.1	15.94	0	2.12	10
265		0	67	36.8	83	139	71	1.01	0	1	5	22	126	8.55	160	12.9	3	0	1	0	11	217	12.7	0.03	39	0.75	9
266		1	56	36	123	169	73	14.87	1	1	25	24	107	6.84	100	41	6	0	1	1	29	692	14.6	8.07	572	2.15	10
267		0	43	36	69	113	89	3.08	0	0	4	23	111	13.67	126	25.4	6	0	0	0	8	591	13	0.23	0	0.66	10
268		1	44	38.6	127	134	66	3.33	1	1	17	16	66	12.73	255	9.8	6	1	1	0	22	765	14.8	1.47	278	1.11	9
269		0	28	38.4	143	106	60	1.1	0	0	33	55	68	13.02	224	7.1	6	0	1	0	21	472	14.7	0.37	144	0.52	8
270		0	26	37.7	107	146	84	1.11	0	0	7	14	82	6.79	101	11	6	1	0	0	9	198	12.9	0.08	0	0.57	9
271		1	42	37	117	96	37	1.38	0	0	18	45	134	4.72	118	8.4	6	1	0	1	36	225	13.8	0.08	0	0.72	13
272		1	55	38.4	136	85	39	5.73	1	1	16	16	92	23.06	305	7.8	3	1	1	1	30	311	17.5	16.36	384	5.62	14
273		0	20	38.1	137	109	61	1.03	0	1	5	11	119	0.35	153	9.6	3	0	0	0	12	267	14.7	0.43	0	0.59	8
274		1	51	36.8	118	176	104	63.2	1	1	13	13	145	13.58	99	32	2	0	1	1	26	1499	12.7	57	212	4.17	12
275		1	51	37.5	104	117	71	30.58	0	0	12	12	95	11.69	87	39.6	2	0	1	0	21	2198	12.8	1.96	263	1.21	11
276		1	47	36	127	68	50	0.7	0	1	15	74	119	7.15	357	9.8	3	1	0	1	30	138	15	0.06	0	1.81	9
277		1	40	38.3	149	153	93	2.25	0	0	13	26	105	14.48	225	14	6	0	1	0	10	734	12.7	0.7	136	0.69	9
278		0	44	36.6	160	117	84	0.83	0	1	11	20	122	13.1	366	4.1	3	0	0	0	14	445	13.3	0.53	0	0.68	4
279		0	54	40	127	135	81	8.94	1	1	13	18	137	21.31	131	27.9	6	0	1	1	29	602	15.8	1.27	327	1.95	15
280		1	51	36.8	118	176	104	215.25	1	1	15	14	87	6.94	62	32	2	1	1	1	13	1909	14.9	1.06	176	6.99	14
281		1	51	36.5	104	117	71	30.58	0	0	42	12	95	11.69	87	39.6	2	0	1	0	24	2198	12.8	1.96	263	1.21	11
282		1	46	37	104	112	55	27.65	0	0	22	22	81	3.67	74	35.7	3	0	1	1	27	957	12.7	3.69	208	2.14	16
283		1	55	38.4	136	85	39	5.73	0	0	11	16	92	23.06	305	7.8	3	1	1	0	15	311	17.5	16.36	384	5.62	13
284		1	45	36.3	84	104	45	3.87	1	1	13	13	82	20.72	75	74.5	3	1	1	1	29	193	30.4	6.4	288	1.5	10
285		1	74	36.3	126	103	78	3.24	0	0	10	13	178	19.05	123	42.7	6	0	1	0	16	375	13.7	0.25	279	1.06	11
286		0	45	36.8	130	146	75	7	1	1	7	7	90	11.45	115	23.5	3	0	1	0	13	741	13.7	2.5	213.126	1.09	7
287		1	49	37.5	132	120	56	9.97	0	0	13	23	140	16.74	176	17.9	2	0	0	0	18	599	18.6	7.52	0	2.93	10
288		1	28	37	133	155	80	1.08	0	0	17	53	3.22	18.74	408	18.1	4	1	1	0	29	475	15.1	1.88	696	0.93	8
290		1	50	36	90	170	98	0.14	0	0	6	13	85	11.58	707	11.9	6	0	0	0	22	170	15.8	0.76	0	0.58	8
291		1	36	38.2	134	139	67	61.09	1	1	24	24	108	13.79	63	27.9	2	1	1	0	31	1215	12.4	22.54	395	3.17	16
292		1	55	37.8	114	117	66	1.67	0	0	8	14	96	17.08	227	11	3	0	0	0	19	331	13.6	0.33	0	1.14	7
293		0	44	36.1	114	127	87	0.14	0	0	5	17	86	9.77	439	8.7	3	0	1	0	25	167	19.3	0.14	3	0.37	9
294		1	50	36.5	104	117	71	23.57	0	0	7	12	95	11.69	87	39.6	2	0	1	0	8	1694	12.8	1.96	263	1.21	11
295		1	44	38	153	102	74	6.14	0	0	52	52	195	7.53	209	9.6	2	1	1	1	35	594	12.1	50.76	796	2.16	14
296		1	57	38.5	82	130	83	1.77	0	0	24	38	120	18.76	178	8.6	4	1	0	0	26	310	12.9	2.2	0	1.02	9
297		1	43	37	101	154	107	0.13	0	0	4	26	85	22.19	450	10.3	6	1	0	0	16	147	13.9	0.25	0	0.4	9
298		1	50	36	113	89	40	32.43	1	1	14	14	39	3.72	9	48.6	8	1	1	1	31	141	25.2	8.02387	213.126	2.07	19
300		0	47	36	89	129	80	0.57	0	0	3	16	102	2.61	147	7.7	3	0	1	0	19.6636	158	15.4	8.02387	23	0.53	8
301		0	44	39.2	134	140	74	17.57	0	0	29	38	76	8.07	104	16	6	0	0	1	28	395	15.6	15.04	0	4.63	13
302		1	50	37.8	112	132	80	2.98	0	0	16	28	130	21.14	158	16.8	4	0	0	0	24	622	12.1	4.6	0	0.76	7
303		0	72	36.7	107	107	67	1.78	0	0	16	16	142	12.93	215	17.4	4	0	1	0	15	237	14.4	7.95	352	1.62	8
304		1	54	36.5	86	105	68	0.47	0	0	11	20	88	16.45	215	28.1	2	1	1	0	21	202	15.1	1.07	31	0.5	11
305		1	48	36	115	104	53	0.35	0	0	5	14	134	6.73	243	11.6	4	0	0	0	13	159	14.2	0.08	0	0.53	8
306		0	82	37	134	102	71	4.3	1	1	3	3	179	11.8	227	89.1	3	1	1	1	33	725	14.1	3.01	49	1.35	9
307		0	29	36.6	108	120	91	0.38	0	0	2	6	128	5.2	182	4.5	6	0	0	0	8	170	14.3	8.02387	0	0.41	7
308		1	54	35	167	182	127	0.18	0	0	9	11	88	8.15	265	13.8	6	0	1	0	24	149	15.5	0.1	15	0.33	9
310		0	69	36	98	100	57	0.27	0	0	6	24	127	13.95	241	17.4	6	1	0	0	8	180	13.7	0.08	0	0.36	8
311		1	61	37	106	106	78	2.26	1	0	35	42	83	27.72	438	11.7	3	1	0	0	24	621	14.2	1.07	0	1.6	10
312		1	76	36.5	114	93	46	87.73	1	1	13	13	121	10.05	62	32.3	4	0	1	0	19.6636	1705	16.2	1.73	299	3.19	14
313		1	70	37.2	108	77	49	8.35	1	0	28	62	149	14.97	155	37.6	6	1	1	0	31	1069	14.1	3.95	488	1.21	11
314		1	43	39.3	171	137	104	2.12	0	0	16	28	167	13.37	293	24.5	2	0	0	1	21	486	13.3	3.17	0	1.28	12
315		1	45	37.6	125	99	68	2.42	0	0	15	23	156	21.07	175	16.2	6	0	0	0	25	520	12.6	3.51	0	0.81	7
316		1	40	26.2	97	114	70	0.27	0	0	6	18	116	14.61	375	4.6	6	0	0	0	3	122	15.2	0.25	0	0.84	8
317		1	56	36.1	70	85	53	1.98	0	0	5	21	97	6.9	72	22.7	6	1	1	0	14	217	16.7	0.37	30	0.66	14
318		1	47	37.8	230	175	101	8.66	0	0	6	12	117	5.34	94	13	6	0	0	0	26	742	11.4	17.34	0	1.1	9
319		0	62	38.1	120	151	79	0.37	0	0	19	22	103	18.85	237	27.5	3	1	0	0	18	160	15	0.94	0	0.55	10
320		0	27	38.4	143	106	60	1.1	1	1	3	3	63	13.02	224	7.1	6	0	0	0	1	472	14.7	0.06	0	0.52	7
321		0	41	37	125	113	67	0.57	0	0	36	38	83	4.7	84	5.8	6	1	1	0	19	203	12.5	0.33	421	0.24	12
322		1	43	38.8	102	110	71	1.54	0	0	4	9	95	7.99	192	12.1	4	0	0	0	10	442	13.8	0.27	0	0.67	7
323		0	29	36.4	114	139	96	5.5	0	0	78	78	80	30.93	236	12.3	6	1	0	0	9	1662	12.5	0.26	0	0.78	5
324		0	71	36.4	126	102	57	4.04	1	1	7	21	164	13.4	202	24.8	3	0	1	0	21	744	31.3	1.2	149	1.1	10
326		0	42	36.8	77	113	69	0.66	0	0	6	42	100	8.92	213	13.8	6	0	1	0	19	403	12.8	0.16	3	0.35	9
327		1	40	36.6	146	84	46	14.83	1	1	9	9	201	16.55	108	16.9	6	1	1	0	35	853	13.5	15.79	191	1.88	11
328		1	72	36.9	97	133	66	1.01	1	1	7	22	150	10.32	210	9.5	6	1	1	1	34	328	14.1	0.24	213.126	0.64	13
329		1	29	37.5	126	124	76	0.52	0	0	29	29	85	20.12	849	15.4	2	0	1	0	9	670	20.8	0.43	211	0.66	8
330		1	50	37.2	111	135	73	32.03	1	0	43	43	114	13.03	112	84.4	2	1	1	1	20	1284	14.3	9.36	213.126	2.79	10
331		1	76	36.6	123	81	56	0.35	0	0	7	16	143	8.89	177	52.4	6	1	0	0	26	120	13	2.3	0	0.52	11
332		1	32	36	65	118	79	1.16	0	0	4	18	122	6.73	106	12.1	6	0	1	0	7	162	12.5	0.04	213.126	0.76	10
333		1	48	36.5	78	156	97	0.75	1	1	7	18	156	9.97	182	21	6	0	1	0	11	153	11.4	0.07	41	0.89	9
335		1	61	37	106	106	78	1.9	1	0	6	42	83	27.72	438	11.7	3	1	0	1	19.6636	521	14.2	1.07	0	1.6	13
336		0	67	38.7	129	149	102	15.9	0	0	40	46	120	14.16	89	28.3	6	1	1	0	18	551	12.4	2.31	881	2.57	14
337		1	51	37.8	120	87	59	3.03	0	0	16	117	148	11.06	116	12.1	2	1	0	0	7	199	13.2	0.68	0	1.76	9
338		0	52	37.8	133	127	85	0.6	0	0	17	30	104	19.33	361	7.8	4	1	0	0	26	504	12.7	0.27	0	0.43	7
339		1	55	36.7	90	149	85	10.85	0	0	166	166	214	7.25	187	10.3	2	1	0	0	32	871	12.5	40.32	0	2.33	7
340		1	54	38	88	114	68	13.78	1	0	33	33	94	9.43	74	14.8	3	1	0	1	12	733	13.7	1.41	0	1.39	15
341		1	55	36.1	89	191	111	0.64	0	0	12	12	117	5.67	190	9.5	6	0	1	0	6	155	13.7	8.02387	66	0.78	9
342		1	53	36	69	123	83	0.21	0	0	7	17	95	9.24	333	9.8	2	0	1	0	6	160	13.1	0.06	213.126	0.44	8
343		0	31	36	187	101	84	4.86	1	1	3	3	179	10.72	97	6.9	6	1	1	1	29	269	16.2	2.35	48	1.75	15
344		0	23	38.2	115	136	76	0.4	0	0	13	19	93	33.05	405	8	6	1	0	0	16	356	14.7	0.24	0	0.45	8
345		1	55	36.5	126	157	89	5.1	1	1	24	24	125	31.32	167	52.9	3	1	1	0	28	643	15.4	1.06	563	1.32	12
346		0	47	36.5	108	105	76	1.61	1	1	33	32	91	10.47	145	17.6	6	0	1	1	16	361	14.8	0.45	762	0.64	13
347		1	50	36	77	108	72	0.4	0	0	3	17	109	9.6	236	5.8	2	0	1	0	6	126	15.1	0.5	3	0.75	9
348		1	48	37.1	84	121	85	6.8	1	0	54	54	61	11.8	231	12.8	3	1	1	0	29	254	13.4	2.7	788	6.19	12
349		1	54	36.8	110	120	70	7.06	0	0	13	23	201	18.82	115	50.2	3	0	0	1	25	565	12.7	1.07	0	1.44	13
350		1	37	37.5	142	134	93	22.13	1	1	20	22	195	14.55	249	18.6	6	0	1	1	26	1709	16.8	8.02387	477	3.22	12
351		0	26	35	112	74	29	6.66	1	1	1	1	83	19.05	282	24.9	6	1	1	0	34	1596	67.6	3.73	213.126	1.18	11
352		1	43	35.7	77	91	49	0.71	0	0	4	13	115	18.63	137	22.9	6	0	0	0	9	151	15.9	2.06	0	0.64	10
353		0	52	36.8	94	135	76	10.3	0	0	8	14	94	9.5	71	14.4	6	0	0	0	12	653	12	11.57	0	1.12	9
354		1	34	37	176	56	42	0.27	0	0	13	16	77	12.54	546	23.9	3	1	1	1	30	293	15.7	4.71	173	0.5	15
355		0	66	36	106	89	55	0.66	0	0	5	16	102	9.49	316	24	6	1	1	0	7	471	13.4	0.15	20	0.44	11
356		1	36	36.5	128	158	81	5.51	0	0	17	34	172	10.22	184	16.3	6	0	1	1	27	582	12.6	6.46	213.126	1.74	12
357		1	51	38.1	105	100	60	3.03	1	0	57	117	148	11.06	116	12.1	3	1	0	0	12	199	13.2	0.68	0	1.76	9
358		1	54	38.2	75	87	59	4.31	0	0	12	20	98	8.67	364	28.2	2	1	0	0	26	661	14.2	1.16	0	2.38	11
360		0	50	36.2	118	145	81	3.08	0	0	16	33	171	20.71	138	10	4	0	0	0	24	536	11.5	5.56	0	0.79	8
361		1	43	37.5	115	128	72	2.23	1	1	13	13	76	16.78	228	21.3	6	0	1	0	21	542	14.5	0.71	288	0.94	9
362		1	47	36.8	94	130	70	27.93	1	0	35	34	66	12.36	98	15.4	6	0	1	0	21	448	14	18	821	6.11	13
363		1	66	36	95	127	65	0.25	0	0	8	13	115	11.63	396	9.2	6	0	1	0	9	131	14	0.13	24	0.75	9
364		0	40	37.5	88	118	79	1.1	0	0	19	28	96	7.54	187	29.8	6	0	0	0	11	506	12.2	0.2	0	0.41	8
365		1	63	36.8	89	104	85	8.24	0	0	17	24	146	8.45	35	128.9	6	0	0	0	5	500	14.3	0.24	0	0.58	13
366		1	32	37.6	120	114	79	1.06	0	0	7	7	159	7.97	163	28.2	6	0	0	0	3	215	15.2	0.52	0	0.8	5
367		1	41	37	148	105	80	2.46	0	0	18	25	177	5.13	196	13.5	3	0	0	0	31	358	14.1	2.42	0	1.35	8
368		1	37	37	81	118	67	2.48	0	0	10	16	142	13.41	130	26.4	4	1	0	0	12	401	13.1	5.75	0	0.8	10
369		1	46	37.6	109	138	79	2.37	0	0	3	28	122	9.03	134	21.4	2	1	0	0	19.6636	390	12.4	5.7	0	0.81	9
371		0	34	36.8	87	140	95	0.91	0	0	12	20	71	17.6	345	7.4	3	0	0	0	19.6636	696.389	13.2	0.45	0	0.45	7
373		1	57	37	77	134	79	0.8	0	0	59	58	94	17.37	382	16	3	0	1	0	9	402	14.8	1.92	56	0.76	8
374		1	51	37	90	126	77	154.79	0	0	9	19	76	12.7	76	24.8	2	0	0	1	16	1505	15	9.47	0	7.82	12
375		0	68	37.4	99	120	83	1.28	1	1	35	38	162	24.89	304	24.6	6	1	0	1	17	431	11.7	0.62	0	0.9	14
376		1	29	37	133	155	80	2.94	0	0	28	28	103	33.87	312	37.2	6	0	1	1	27	724	13.4	0.99	165	1.27	12
377		0	53	38.5	125	165	101	1.14	0	0	49	50	69	16.35	287	14	3	0	0	0	15	557	13.5	0.32	0	0.59	8
381		1	34	37.2	169	137	68	2.89	1	1	5	5	175	25.63	125	22.3	3	1	1	1	18	359	13.4	3.3	69	1.01	9
382		1	56	36.8	94	102	61	17.24	0	0	15	15	58	10.22	246	20.9	3	1	1	1	28	485	15.7	1.93	72	8.74	15
383		1	30	39	158	91	32	4.82	0	0	46	46	213	9.14	173	12.1	2	0	1	1	22	676	11.1	13.46	312	1.23	13
384		1	67	36	127	87	41	1.46	1	1	7	10	83	4.72	48	33.7	6	1	1	0	37	126	13	66.58	136	0.55	15
386		1	83	36.8	85	102	69	8.69	0	0	10	13	129	12.53	214	8.2	6	1	0	1	19.6636	696.389	12.7	6.12	0	2.67	11
387		0	62	36	87	148	70	2.8	0	0	4	12	109	4.09	181	9.6	3	0	0	0	7	649	13.1	0.1	0	0.78	8
390		0	32	37.5	104	100	59	0.52	0	0	45	45	80	9.95	403	6.3	3	1	1	0	18	350	11.7	0.49	391	0.6	8
391		0	54	37.5	128	136	77	1.28	0	0	21	39	80	18.89	188	28	6	1	0	0	8	507	10.9	1.4	0	0.48	8
392		1	41	36.3	166	131	78	12.67	0	0	16	25	202	7.11	180	104.3	6	1	0	0	32	840	20.6	69.22	0	2.71	14
393		1	24	37.4	106	120	101	12.25	0	0	8	19	76	5.37	130	12	3	0	0	1	14	864	12.1	3.02	0	1.84	12
394		1	41	37.4	136	113	62	75.2	1	1	22	22	178	18.5	161	86.1	6	1	1	0	27	1675	17.4	51.87	470	7.23	14
395		1	37	37.5	249	94	44	33.39	1	1	2	2	80	14.55	52	28.3	2	1	1	0	37	624	12.8	10.72	15	2.78	10
396		0	54	38.1	131	123	71	5.73	0	0	36	48	113	9.03	182	12.7	6	1	0	0	21	562	15.2	3.78	0	1.86	8
397		1	30	39	158	91	32	0.17	0	0	27	42	94	11.58	428	8	2	0	0	1	11	275	15.2	2.33	0	0.26	12
398		1	32	36	123	137	85	2.29	0	0	11	24	98	13.87	142	27.9	2	0	0	0	14	496	13.3	1.41	0	0.66	9
399		1	41	36.7	118	150	87	1.49	0	0	14	23	161	22.17	147	25	3	0	0	0	13	351	12.1	0.1	0	0.62	9
400		1	47	37	166	140	71	1.68	0	0	12	12	186	14.5	369	7	6	0	1	0	31	297	9.8	24.48	213.126	2.09	10
401		0	32	37.5	104	100	59	0.19	0	0	29	29	95	12.73	446	3.1	6	1	1	0	10	256	12.2	0.71	264	0.33	8
403		1	39	37	85	144	86	1.16	0	0	18	31	86	16.25	487	3.8	2	0	0	0	7	408	13.3	0.35	0	1.38	5
404		1	41	36	180	141	53	0.48	0	0	11	34	101	8.77	389	7.3	3	0	0	0	29	260	12.1	0.1	0	0.72	8
405		0	68	36.2	82	134	66	0.76	0	0	10	24	110	13.64	333	20.1	3	0	0	0	14	266	16.7	5.93	0	0.95	8
407		1	51	37.2	145	124	76	1.68	1	1	13	58	90	12.21	254	27.9	3	1	1	1	23	363	11.2	0.31	819	1.18	13.7983
408		1	28	37	127	124	61	42.11	1	1	11	11	77	21.26	161	19.2	2	0	1	1	6	1674	14.1	1.54	114	4.05	11
409		1	46	36.9	156	135	95	6.81	0	0	11	14	194	10.98	190	94.8	2	0	0	1	25	930	15.4	13.9	0	1.39	13
410		1	43	37.9	126	158	88	2.55	0	0	23	23	79	17.17	367	16	2	0	1	0	14	773	12.8	2.98	108	1.21	8
411		1	54	37	109	139	87	55.34	0	0	18	19	126	13.14	127	30.8	2	1	1	1	34	1007	15.7	35.51	213.126	6.98	16
412		1	43	37.8	127	112	68	142.98	0	0	84	83	84	6.63	49	18.1	6	0	1	0	29	1683	15.5	5.25	474	4.16	12
413		0	79	37.9	152	140	68	1.58	1	1	4	21	123	14.1	197	6.2	6	1	1	1	32	295	117.9	0.38	77	1.05	13
414		1	51	38.5	154	100	72	32.48	1	1	29	29	198	11.56	188	81.4	3	1	1	1	21	1310	14.7	28.09	672	4.66	16
415		0	68	39.3	155	91	56	5.1	1	1	14	13	126	19.07	168	21.3	3	0	1	1	24	758	12.7	3.03	213.126	1.13	9
416		1	33	37.1	118	123	71	0.34	0	0	6	20	147	8.82	434	14.7	3	0	0	0	19.6636	192	13.1	0.08	0	0.77	6
417		1	49	36.8	140	195	84	3.11	1	1	9	9	97	21	182	22.6	4	1	1	0	25	602	15.3171	1.43	213.126	0.94	10
418		1	52	37.4	141	129	83	11.43	1	1	28	27	197	10.05	69	45.4	6	1	1	1	18	293	13.1	0.74	280	2.69	15
419		1	44	36.5	100	139	116	0.29	0	0	15	26	89	9.59	537	8.3	3	0	0	0	6	235	13.1	0.21	0	0.66	4
420		0	45	37.6	99	109	59	2.67	0	0	15	43	152	20.53	201	55.2	3	1	0	1	19.6636	586	17	1.2	0	0.92	14
421		1	56	39.2	88	143	70	7.91	0	0	10	30	118	10.92	115	16.6	2	1	0	1	29	419	12.6	0.61	0	2.17	10
422		1	61	36	109	140	84	3.16	0	0	14	26	96	15.59	133	26.9	2	0	0	0	5	496	11.8	1.63	0	0.85	9
423		1	46	37.5	140	128	70	170.6	1	1	9	25	96	4.1	44	50.6	2	1	1	1	30	2562	14.4	25.31	590	2.93	18
424		1	47	37.5	122	158	88	128.02	1	1	14	14	127	14.48	54	49.4	2	0	0	1	23	1173	13.3	19.44	0	5.89	12
426		1	29	37	130	137	105	20.9	0	0	27	48	140	12.08	119	27.2	2	0	0	1	22	1582	11.5	2.24	0	1.57	12
427		0	54	36.6	101	158	92	1.38	0	0	22	22	68	16.62	164	17.2	3	0	1	0	19	384	14.6	0.5	24	0.59	8
428		1	35	36	124	103	72	1.16	1	1	26	26	147	36.18	721	19.3	6	1	0	0	19	560	18.6	21.4	0	1.49	7
429		0	62	36.5	149	110	70	3.66	0	0	22	36	165	19.72	237	32.5	4	1	0	0	16	586	14.4	7.43	0	1.48	11
431		0	60	37	119	128	105	15.75	1	1	2	2	172	15.58	218	25.4	6	1	1	1	36	1399	17.6	3.82	21	2.45	15
432		1	33	37.8	140	111	43	41.01	0	0	67	67	75	19.05	121	99.9	2	0	1	1	17	1257	11.4	12.28	101	3.95	15
433		1	58	36.8	199	87	70	10.27	1	1	1	13	79	17.55	138	31.4	4	0	1	1	19.6636	501	12.2	36.36	333	2.83	10
434		1	42	36.1	95	100	59	9.43	0	0	20	20	183	5.43	131	11.3	4	0	1	0	15	1002	11.8	57.68	216	1.23	9
435		1	50	36.1	95	100	59	17.07	1	0	30	30	75	15.46	112	9.1	2	1	1	1	24	716	12.5	9.53	376	2.67	14
436		0	56	35.8	93	110	81	0.32	0	0	4	17	97	9.5	467	10.4	3	0	0	0	11	275	11.7	0.18	0	0.54	8
437		1	55	36.6	110	89	56	6.24	1	0	29	31	74	6.89	19	39.6	6	1	0	1	15	138	13.4	27.97	0	0.86	18
438		1	60	37.3	109	123	76	1.32	1	0	32	32	91	8.48	71	29.6	2	1	1	0	31	258	13.3	7.31	213.126	0.36	13
439		1	53	37.2	160	113	56	17.24	0	0	47	55	81	13.51	199	21.9	3	1	0	1	23	1083	10.8	2.09	0	3.17	14
440		0	53	36.7	110	145	55	1.26	0	0	6	28	94	14.25	54	29.5	4	1	1	0	2	134	12.4	0.24	239	0.51	12.7983
442		0	39	38.3	141	135	82	16.13	1	0	31	31	69	13.71	367	31.3	2	1	0	1	19.6636	686	15.9	23.53	0	8.63	14
444		0	55	38.7	174	143	88	2.54	0	0	19	30	172	17.71	163	22.5	6	0	1	0	25	458	11.8	0.18	213.126	0.9	10
445		1	27	38	99	151	87	3.65	1	1	26	26	92	11.37	358	17.5	6	1	0	0	25	696.389	14.6	2.53	0	1.88	8
446		1	28	38.2	122	115	69	11.25	0	0	10	26	129	10.91	120	13.1	3	0	1	0	16	723	13.1	11.62	213.126	1.87	10
448		1	41	38.5	132	140	104	21.64	0	0	16	21	70	24.03	194	77.3	6	1	0	0	39	1473	12.9	10.53	0	2.85	12
449		1	32	37	108	152	79	0.9	0	0	10	13	82	11.69	223	16.5	6	0	0	0	6	330	12.6	0.37	0	0.61	7
450		0	49	36.7	117	102	61	38.96	0	0	15	15	172	20.18	136	55.1	6	0	0	1	19.6636	1546	21.8	30.22	213.126	3.43	11
451		0	33	37.2	97	129	71	1.21	0	0	45	58	89	19.12	171	371.7	6	0	0	1	12	257	17	1.62	213.126	0.8	12
452		0	53	37.3	128	134	80	10.19	1	1	15	15	99	53.65	127	13.2	3	0	1	0	32	887	12.5	3.02	253	1.46	9
453		1	21	40.5	170	102	66	4.5	1	1	2	2	194	15.69	270	16.8	3	1	1	0	19.6636	1377	10.6	45.29	14	0.88	10
454		1	49	37	138	156	101	50.02	1	1	2	2	131	12.56	66	14.2	2	0	1	1	19.6636	770	14.5	59.99	19	4.29	9
455		1	41	39.4	149	121	65	4.62	0	0	36	49	153	16.1	90	33.5	6	1	0	0	19.6636	408	15.5	8.02387	213.126	1.02	12
456		1	56	36	106	113	65	0.86	0	0	8	9	134	3.34	137	40.6	3	0	0	0	16	156	12.3	0.18	213.126	0.76	9
457		1	42	36.6	139	172	88	78.43	1	1	24	24	85	11.84	75	33.9	6	1	1	1	19	1926	11.8	18.74	552	3.05	16
459		1	32	37.3	155	112	62	0.2	0	0	13	21	134	23.79	83	32	3	0	0	0	18	506	12.5	0.69	213.126	0.03	11
460		1	25	36.8	124	135	93	6.26	0	0	10	18	130	11.46	153	26.5	3	0	1	0	18	295	12.3	3.48	213.126	3.25	11
461		1	54	37.5	93	167	68	5.51	0	0	11	14	108	5.43	130	11.8	2	0	1	0	17	546	13.4	2.65	213.126	1.31	10
462		0	41	36	67	154	85	0.7	0	0	7	16	87	8.53	28	7	3	0	0	0	22	109	15.4	0.12	213.126	0.18	12
465		1	46	36.5	109	127	90	1.52	0	0	12	39	116	12.53	154	12.2	7	0	0	0	17	232	12	0.32	213.126	1.01	7
466		0	41	37.6	145	184	106	2.2	0	0	10	18	157	19.03	305	8	6	0	1	0	10	696.389	12.9	4.13	213.126	0.96	9
468		1	38	37.3	101	168	72	2.07	0	0	19	28	185	15.02	281	5.9	3	0	1	0	16	696.389	11.8	1.07	213.126	0.84	8
469		1	36	35	140	94	60	50.78	1	0	46	73	81	4.117	41	178.3	6	1	1	0	19	1296	12.8	4.1	579	1.61	18
470		0	73	37.2	97	105	51	4.48	1	1	6	6	94	8.22	94	15.6	6	0	0	0	13	438	13.5	0.54	213.126	0.96	9
471		1	28	37	124	141	60	7.55	1	0	35	35	98	8.51	101	41.8	2	1	1	1	16	355	13.2	2.52	213.126	2.15	12
472		1	49	35	65	116	95	6.26	0	0	5	9	122	3.77	83	21.5	6	0	0	0	19.6636	696.389	13.6	8.02387	213.126	0.75	10
473		1	40	37.2	91	132	68	4.88	0	0	32	42	105	5.22	121	21.8	3	0	1	0	14	696.389	11.5	0.96	213.126	0.85	10
474		1	57	36.5	101	125	77	0.9	0	0	12	20	91	10.06	403	93.3	6	1	0	0	19.6636	696.389	13.8	0.4	213.126	0.52	11
475		1	33	36	174	130	86	14.1	0	0	30	30	196	12.7	122	11.9	2	1	1	0	7	1568	15.2	7.63	237	1.1	11
476		0	55	40.5	120	93	50	0.52	1	1	23	23	65	15.4	323	69.2	6	1	1	1	17	380	15.8	1.58	525	0.44	15
477		1	28	39	133	143	67	22.8	1	1	16	16	73	3.4	107	20.1	2	1	1	1	32	1047	12	30.3	300	2.33	15
478		1	32	36	96	103	65	1.04	1	1	16	41	106	13.73	211	41.4	6	1	1	0	6	272	14.4	3.62	365	0.8	9
479		0	28	37.5	141	133	87	1.77	0	0	6	17	119	13.27	146	15.8	6	0	1	0	12	369	13.3	0.34	213.126	0.7	10
480		0	74	36	117	92	51	2.1	0	0	24	44	67	4.17	48	18.9	3	1	1	0	21	229	11.9	0.94	213.126	0.44	14
481		1	52	36	137	34	28	6.07	1	1	1	1	102	14.3	252	18.1	2	1	1	0	39	1099	12.7	0.08	213.126	1.39	11
482		0	74	37.2	110	110	70	147.2	1	1	7	8	115	15.57	102	20.2	6	1	1	1	28	3825	13.1	2.72	89	3.93	11
483		1	37	37	101	157	81	1.26	0	0	9	19	81	8.26	399	23.4	2	0	0	0	14	696.389	17	1.11	213.126	0.72	7
486		1	30	36.7	107	129	69	2.18	0	0	14	14	74	14.52	215	15.5	2	0	0	0	18	783	13.8	0.53	213.126	0.6	6
487		0	66	37.2	116	113	63	0.4	0	0	13	13	100	15.17	456	20	6	0	0	0	26	220	13.2	0.81	213.126	0.84	8
488		1	37	37.3	131	117	76	63.49	0	0	9	9	120	8.08	44	15.5	3	1	1	1	15	655	11.1	97.8	213.126	4.26	14
489		1	31	37.2	97	128	63	160.64	0	0	8	8	118	12.05	110	18.5	3	0	0	0	21	1696	32.6	66.8	213.126	10.42	8
490		1	33	37.6	108	134	97	32.25	0	0	5	5	79	6.6	58	15.8	2	1	0	0	19.6636	375	14.4	3.31	213.126	4.99	11
491		1	28	37	124	141	60	2.96	0	0	5	13	88	9.33	258	41.8	2	1	0	1	19.6636	355	14.4	0.2	213.126	2.15	10
